# Supplementary material for: Alteration of Postural Reactions in Rats with Different Levels of Dopamine Depletion
Source: Biomedicines. 2023 Jul 11;11(7):1958. doi: 10.3390/biomedicines11071958 (PMC10377029; doi:10.3390/biomedicines11071958)
Supplement: Supplementary file 1 [file biomedicines-11-01958-s001.zip]

Archive with 1 entries (1 files):
- biomedicines-2429734-supplementary.pdf
